# Supplementary material for: Peanut-specific T cell responses in patients with different clinical reactivity
Source: PLoS One. 2018 Oct 10;13(10):e0204620. doi: 10.1371/journal.pone.0204620 (PMC6179248; doi:10.1371/journal.pone.0204620)
Supplement: S1 Table — (XLSX) [file pone.0204620.s005.xlsx]

## Sheet: Supplemental table 1
								IL-5	IL-5	IL-5	IL-5	IFNg	IFNg	IFNg	IFNg
		P19 peptide?	Sequence	Antigen	Position	N of allergics tested	N of controls tested	no. of IL-5+ allergics	Average SFC (allergics)	no. of IL-5+ controls	Average SFC (controls)	no. of IFNg+ allergics	Average SFC (allergics)	no. of IFNg+ controls	Average SFC (controls)
		no	AFQVDDRQIVQNLRG	Ara h 3	276	2.5	6	2	85.4667	1	10	0	0	0	0
		no	AGVALSRLVLRRNAL	Ara h 3	66	0	2	n.d.	n.d.	1	753.333	n.d.	n.d.	2	603.333
		no	ALFLLAAHASARQQW	Ara h 2	11	8	7	1	11.25	4	270.143	0	0	4	545.143
		yes	ARQQWELQGDRRCQS	Ara h 2	21	2.5	3	2	121.333	2	265.556	0	0	1	18.8889
		no	CMCEALQQIMENQSD	Ara h 2	116	0	2	n.d.	n.d.	1	58.5	n.d.	n.d.	0	0
		no	DADNILVIQQGQATV	Ara h 1	231	4	7	1	25	0	0	0	0	3	36.6667
		no	DVFIMPAAHPVAINA	Ara h 1	508	0	3	n.d.	n.d.	1	34.4444	n.d.	n.d.	0	0
		yes	EFLAQAFQVDDRQIV	Ara h 3	271	4	5	2	393.5	2	51	1	483.25	3	87.4
		no	EQENEGSNIFSGFAQ	Ara h 3	232	4	3	0	0	1	16.6667	1	25	0	0
		no	EQGAIVTVKGGLRIL	Ara h 3	271	3	3	0	0	2	182.333	0	0	2	220.333
		no	EQGAIVTVRGGLRIL	Ara h 3	296	3	3	1	77.6667	2	205.111	1	142.333	2	251.667
		yes	EYLAFKTDSRPSIAN	Ara h 3	446	3	6	2	306.667	2	50	0	0	3	270.5
		yes	EYVAFKTDSRPSIAN	Ara h 3	471	2.5	6	2	650.667	2	224.944	1	26.8	5	538.778
		no	FCFLVLGASSISFRQ	Ara h 3	11	0	4	n.d.	n.d.	1	25	n.d.	n.d.	0	0
		no	FCVLVLGASSVTFRQ	Ara h 3	11	2	4	0	0	2	27.5	1	21.5	0	0
		yes	FQNLQNHRIVQIEAK	Ara h 1	206	4	1	2	74.25	0	0	0	0	0	0
		no	FQNLQNHRIVQIEAR	Ara h 1	206	4	2	1	64.25	0	0	1	13.25	0	0
		no	FVPHYTLNAHTIVVA	Ara h 3	386	7	3	4	162.905	1	70	3	117.429	1	94.3333
		no	GGNIFSGFTPEFLAQ	Ara h 3	261	2	4	0	0	2	140.917	1	61.5	0	0
		no	GHALRIPSGFISYIL	Ara h 1	261	2	1	0	0	1	1080	0	0	0	0
		no	GLRILSPDEEDESSR	Ara h 3	281	0	1	n.d.	n.d.	1	403.333	n.d.	n.d.	1	293.333
		yes	GRIRVLQRFDQRSKQ	Ara h 1	191	6	5	4	252.778	3	66	3	48.8333	3	196.667
		yes	GRIRVLQRFDQRSRQ	Ara h 1	191	7	5	5	227.048	1	105.4	2	18.5238	2	167.933
		no	GSNIFSGFAQEFLQH	Ara h 3	237	0	5	n.d.	n.d.	1	29.3333	n.d.	n.d.	0	0
		no	GSRPHYRQISPRVRG	Ara h 3	216	3	3	1	203	2	286.556	0	0	1	56.6667
		yes	HVQVVDSNGNRVYDE	Ara h 3	406	2	1	2	385	0	0	0	0	1	240
		no	ILVAPALFLLAAHAS	Ara h 2	6	2	3	0	0	1	40	0	0	1	107.667
		no	IPSGFISYILNRHDN	Ara h 1	266	3	1	1	77.6667	1	180	0	0	0	0
		no	KAMVIVVINKGTGNL	Ara h 1	451	0	2	n.d.	n.d.	1	53.3333	n.d.	n.d.	1	43.3333
		no	KAMVIVVVNKGTGNL	Ara h 1	451	3	2	1	107.778	0	0	1	42.2222	1	28.3333
		yes	LAGENSVIDNLPEEV	Ara h 3	486	3	4	3	305.667	1	23.3333	0	0	0	0
		no	LILRWLGLSAEYGNL	Ara h 3	391	3	1	1	53.3333	1	1880	1	32.3333	0	0
		no	LLGILVLASVSATHA	Ara h 1	11	0	4	n.d.	n.d.	0	0	n.d.	n.d.	2	80
		no	LLGILVLASVSATQA	Ara h 1	11	0	2	n.d.	n.d.	0	0	n.d.	n.d.	1	145
		no	LQDLDMMLTCVEIKE	Ara h 1	426	2	2	0	0	1	403.333	0	0	1	158.333
		no	MAKLLALSLCFCVLV	Ara h 3	1	3	5	0	0	1	24.6667	0	0	1	8.6
		no	NELNLLILRWLGLSA	Ara h 3	386	3	2	0	0	1	606.5	0	0	0	0
		no	NHRIVQIEARPNTLV	Ara h 1	211	0	1	n.d.	n.d.	1	427	n.d.	n.d.	1	303
		no	NNRKSFNLDEGHALR	Ara h 1	251	0	2	n.d.	n.d.	1	81.5	n.d.	n.d.	1	55
		no	NPINLREGEPDLSNN	Ara h 1	396	0	1	n.d.	n.d.	1	457	n.d.	n.d.	1	240
		yes	NTNAHSIIYALRGRA	Ara h 3	416	2	2	1	31.5	1	163.333	0	0	1	76.6667
		no	PHFNSKAMVIVVINK	Ara h 1	446	4	3	1	40.75	0	0	1	15	1	57.6667
		no	PHFNSKAMVIVVVNK	Ara h 1	446	4	3	1	113.25	0	0	0	0	0	0
		yes	QAGENSIIDNLPEEV	Ara h 3	461	3	3	2	79	1	33.3333	1	61	0	0
		yes	QARQLKNNNPFKFFV	Ara h 3	486	5	0	2	46.6	n.d.	n.d.	1	10.6	n.d.	n.d.
		no	QEFECAGVALSRLVL	Ara h 3	61	0	3	n.d.	n.d.	1	137.778	n.d.	n.d.	0	0
		no	QEFLQHAFQVDRQTV	Ara h 3	246	2	1	1	56.5	1	2210	0	0	1	390
		no	QEFLRYQQQQGSRPH	Ara h 3	206	4	7	0	0	3	143.714	1	13.25	3	60.5238
		yes	QEFLRYQQQSRQSRR	Ara h 3	206	4	7	3	295	3	47.1429	1	15	2	71.9048
		no	QEFQCAGVALSRTVL	Ara h 3	61	0	3	n.d.	n.d.	2	97.7778	n.d.	n.d.	1	34.3333
		no	QGRGYFGLIFPGCPS	Ara h 3	96	2	1	0	0	1	43	0	0	0	0
		yes	QRSKQFQNLQNHRIV	Ara h 1	201	2	5	0	0	3	171.467	0	0	1	65.3333
		no	QRSRQFQNLQNHRIV	Ara h 1	201	2	5	0	0	2	216.333	0	0	3	102.267
		yes	QSDNFEYVAFKTDSR	Ara h 3	466	4	5	2	164.25	2	122.6	0	0	1	373.4
		no	QSENYEYLAFKTDSR	Ara h 3	441	2	2	0	0	1	418.5	0	0	1	95
		no	RCTKLEYDPRCVYDT	Ara h 1	61	2.5	3	1	194.667	2	466.667	0	0	2	820
		no	RLKEGDVFIMPAAHP	Ara h 1	503	0	2	n.d.	n.d.	1	120	n.d.	n.d.	1	82.5
		no	RNNPFYFPSRRFSTR	Ara h 1	171	1	0	1	100	n.d.	n.d.	0	0	n.d.	n.d.
		no	RRFYLAGNQEQEFLR	Ara h 3	196	1	4	0	0	2	750.083	0	0	1	90
		yes	RRPFYSNAPLEIYVQ	Ara h 3	81	8	4	3	193.292	1	15	1	31.6667	1	33.25
		no	RSSENNEGVIVEVSK	Ara h 1	356	0	2	n.d.	n.d.	1	40	n.d.	n.d.	0	0
		no	SGFAQEFLQHAFQVD	Ara h 3	242	3	5	1	124.333	2	96.7333	0	0	1	88
		yes	SGFTPEFLAQAFQVD	Ara h 3	266	3	5	1	394.333	3	240.067	0	0	2	81.4
		yes	SIIYALRGRAHVQVV	Ara h 3	421	8	8	7	400.125	5	358.25	4	88.75	4	249.125
		no	SNAPQEIFIQQGRGY	Ara h 3	86	0	2	n.d.	n.d.	1	45	n.d.	n.d.	0	0
		no	SNREVRRYTARLKEG	Ara h 1	493	4	3	1	20	2	526.778	1	41.75	1	107.667
		no	SPLMLLLGILVLASV	Ara h 1	6	4	5	0	0	1	30	0	0	0	0
		yes	SRLVLRRNALRRPFY	Ara h 3	71	4	4	1	26.6667	2	940.833	1	19.1667	3	340.833
		no	SRTVLRRNALRRPFY	Ara h 3	71	0	3	n.d.	n.d.	3	646.778	n.d.	n.d.	2	376.778
		no	SSELHLLGFGINAEN	Ara h 1	523	2	1	1	491.5	0	0	0	0	0	0
		no	TIVVALNGRAHVQVV	Ara h 3	396	6	5	2	147.556	5	567.467	3	415	5	548.2
		no	TLNAHTIVVALNGRA	Ara h 3	391	4	3	1	97	1	64.4444	1	15.75	1	61
		no	VTVKGGLRILSPDEE	Ara h 3	276	0	1	n.d.	n.d.	1	653.333	n.d.	n.d.	1	433.333
		no	VTVRGGLRILSPDRK	Ara h 3	301	3	3	1	195.667	1	44.4444	1	19	1	93.3333
								n.d.- not determined
